# Supplementary material for: Cognitive Testing in Spanish Older Adults: A Scoping Review
Source: Geriatrics (Basel). 2026 Apr 10;11(2):45. doi: 10.3390/geriatrics11020045 (PMC13116379; doi:10.3390/geriatrics11020045)
Supplement: Supplementary file 1 [file geriatrics-11-00045-s001.zip]

Archive with 2 entries (2 files):
- SM1 Search Strategy.pdf
- SM1 Table 1 corrected version.pdf
